# Supplementary material for: Association between the number of antibiotic types used and in-hospital mortality in patients with chronic kidney disease stage 5: A propensity score-matched study
Source: Medicine (Baltimore). 2026 Jul 17;105(29):e49833. doi: 10.1097/MD.0000000000049833 (PMC13384625; doi:10.1097/MD.0000000000049833)
Supplement: Supplementary file 1 [file medi-105-e49833-s001.xlsx]

## Sheet: Overall Surgical Characteristic
Status	No. of patients	Proportion (%)
Survival (die=0)	3326	99.02
In-hospital death (die=1)	33	0.98
Total	3359	100
Surgical Status by Survival Group
Group	Surgery, n	Surgery, %	No surgery, n	No surgery, %	Total
Survival group	2770	83.28	556	16.72	3326
In-hospital death group	15	45.45	18	54.55	33
Total	2785	82.91	574	17.09	3359
Distribution of Number of Surgeries
No. of surgeries	No. of patients	Proportion (%)	Survival group, n	In-hospital death group, n
0	574	17.09	556	18
1	2392	71.21	2378	14
2	348	10.36	347	1
3	40	1.19	40	0
≥4	5	0.15	5	0

## Sheet: Surgical Procedures Performed
No.	Surgical Procedures Performed	Survival group, n	Survival group, %	In-hospital death group, n	In-hospital death group, %	Total, n	Total, %
1	Percutaneous Venous Balloon Dilation	685	20.5672	5	15.1515	690	20.5419
2	Central Venous Long-Term Hemodialysis Catheter Insertion	655	19.6933	3	9.0909	658	19.5892
3	Extremity Venous Arterialization	472	14.1912	0	0	472	14.0518
4	Arteriovenous Fistula Creation	444	13.3494	1	3.0303	445	13.248
5	Ultrasound-Guided Percutaneous Venous Balloon Dilation	443	13.3194	1	3.0303	444	13.2183
6	Long-Term Hemodialysis Catheter Removal	267	8.0277	0	0	267	7.9488
7	Percutaneous Arterial Balloon Dilation	239	7.1859	1	3.0303	240	7.1451
8	Right Internal Jugular Vein Long-Term Hemodialysis Catheter Insertion	76	2.285	0	0	76	2.2626
9	Upper Extremity Venous Arterialization	76	2.285	0	0	76	2.2626
10	Percutaneous Selective Venography	40	1.2026	1	3.0303	41	1.2206
11	Percutaneous Selective Catheter Placement	37	1.1124	1	3.0303	38	1.1313
12	Arteriovenous Fistula Resection and Revision	36	1.0824	1	3.0303	37	1.1015
13	In-Situ Catheter Exchange	32	0.9621	0	0	32	0.9527
14	Upper Extremity Vascular Exploration	32	0.9622	0	0	32	0.9527
15	Peritoneal Dialysis Catheter Insertion	30	0.902	0	0	30	0.8931
16	Peritoneal Dialysis Catheter Removal	29	0.8719	0	0	29	0.8634
17	Coronary Angiography	23	0.6915	3	9.0909	26	0.7741
18	Percutaneous Selective Catheter Removal	19	0.5713	1	3.0303	20	0.5954
19	Percutaneous Arterial Balloon Dilation of Left Upper Limb	18	0.5412	1	3.0303	19	0.5656
20	Stent Placement	17	0.5111	0	0	17	0.5061
21	Arteriovenous Graft Creation	16	0.4811	0	0	16	0.4763
22	Percutaneous Venous Thrombolysis	16	0.4811	0	0	16	0.4763
23	Extremity Artery Endarterectomy and Patch Angioplasty	15	0.451	0	0	15	0.4466
24	Percutaneous Selective Venography (Additional Vessels)	14	0.4209	0	0	14	0.4168
25	Percutaneous Venous Balloon Dilation of Left Upper Limb	13	0.3909	1	3.0303	14	0.4168
26	Minor Debridement and Suture	12	0.3608	0	0	12	0.3573
27	Percutaneous Selective Arteriography	11	0.3307	0	0	11	0.3275
28	Ultrasound-Guided Percutaneous Arterial Balloon Dilation	11	0.3307	0	0	11	0.3275
29	Arteriovenous Fistula Collateral Vein Ligation	8	0.2405	0	0	8	0.2381
30	Ultrasound-Guided Percutaneous Arteriovenous Balloon Dilation	8	0.2406	0	0	8	0.2382
31	Extremity Arteriovenous Embolectomy	7	0.2105	0	0	7	0.2084
32	Stent Implantation	7	0.2105	1	3.0303	8	0.2382
33	Left Lower Limb Venography	6	0.1804	0	0	6	0.1786
34	Percutaneous Coronary Stent Implantation	6	0.1804	1	3.0303	7	0.2084
35	Percutaneous Transluminal Coronary Angioplasty	6	0.1804	1	3.0303	7	0.2084
36	Ultrasound-Guided Percutaneous Arterial Balloon Dilation of Left Upper Limb	6	0.1804	0	0	6	0.1786
37	Vena Cava Filter Placement	6	0.1804	0	0	6	0.1786
38	Percutaneous Selective Cavography	5	0.1503	0	0	5	0.1489
39	Percutaneous Selective Extremity Venography	5	0.1503	0	0	5	0.1489
40	Percutaneous Superselective Arteriography	5	0.1503	0	0	5	0.1489
41	Intraocular Lens Implantation	4	0.1203	0	0	4	0.1191
42	Left Upper Limb Vascular Exploration	4	0.1203	0	0	4	0.1191
43	Parathyroid Adenoma Resection	4	0.1203	0	0	4	0.1191
44	Percutaneous Arterial Balloon Dilation of Right Upper Limb	4	0.1203	0	0	4	0.1191
45	Percutaneous Arterial Embolization	4	0.1203	0	0	4	0.1191
46	Percutaneous Venous Balloon Dilation of Right Upper Limb	4	0.1202	0	0	4	0.119
47	Percutaneous Venous Stent Placement	4	0.1203	0	0	4	0.1191
48	Total Parathyroidectomy	4	0.1203	0	0	4	0.1191
49	Extremity Arterial Balloon Dilation of Left Upper Limb	3	0.0902	0	0	3	0.0893
50	Extremity Venous Balloon Dilation of Left Upper Limb	3	0.0902	0	0	3	0.0893
51	Intravascular Ultrasound	3	0.0902	0	0	3	0.0893
52	Percutaneous Selective Arterial Catheter Placement	3	0.0902	0	0	3	0.0893
53	Percutaneous Venous Stent Implantation	3	0.0902	0	0	3	0.0893
54	Phacoemulsification of Left Eye	3	0.0902	0	0	3	0.0893
55	Vena Cava Filter Insertion	3	0.0902	0	0	3	0.0893
56	Vena Cava Filter Removal	3	0.0902	0	0	3	0.0893
57	Central Venous Catheter Removal	2	0.0601	0	0	2	0.0595
58	Extremity Venous Balloon Dilation of Right Upper Limb	2	0.0601	0	0	2	0.0595
59	Hysteroscopy	2	0.0602	0	0	2	0.0596
60	Parathyroid Gland Transplantation	2	0.0601	0	0	2	0.0595
61	Percutaneous Arterial Stent Placement	2	0.0601	0	0	2	0.0595
62	Percutaneous Selective Extremity Venography (Additional Vessels)	2	0.0601	0	0	2	0.0595
63	Phacoemulsification of Right Eye	2	0.0601	0	0	2	0.0595
64	Right Heart Catheterization	2	0.0601	0	0	2	0.0595
65	Right Upper Limb Vascular Exploration	2	0.0601	0	0	2	0.0595
66	Transurethral Ureteroscopic Lithotripsy (Left)	2	0.0602	0	0	2	0.0596
67	Ultrasound-Guided Percutaneous Venous Balloon Dilation of Left Upper Limb	2	0.0601	0	0	2	0.0595
68	Upper Extremity Venous Thrombectomy	2	0.0601	0	0	2	0.0595
69	Adhesiolysis	1	0.0301	0	0	1	0.0298
70	Aortic Arch Replacement	1	0.0301	0	0	1	0.0298
71	Aortic Valve Replacement	1	0.0301	0	0	1	0.0298
72	Arthroscopy	1	0.0301	0	0	1	0.0298
73	Cardiopulmonary Bypass-Assisted Thoracoscopic Mitral Valve Replacement	1	0.0301	0	0	1	0.0298
74	Chronic Ulcer Repair	1	0.0301	0	0	1	0.0298
75	Chronic Ulcer Repair of Right Upper Arm	1	0.0301	0	0	1	0.0298
76	Cystoscopy and Urethroscopy	1	0.0301	0	0	1	0.0298
77	Debridement of Right Upper Limb	1	0.0301	0	0	1	0.0298
78	Debridement of Sacrococcygeal Region with VSD Preparation	1	0.0301	0	0	1	0.0298
79	Diagnostic Curettage	1	0.0301	0	0	1	0.0298
80	Excision of Pseudoaneurysm and Muscle Tumor	1	0.0301	0	0	1	0.0298
81	Excision of Superficial Lesion of Left Forearm	1	0.0301	0	0	1	0.0298
82	Extremity Arterial Balloon Dilation	1	0.0301	0	0	1	0.0298
83	Extremity Arterial Balloon Dilation of Right Upper Limb	1	0.0301	0	0	1	0.0298
84	Extremity Venous Balloon Dilation of Right Upper Limb and Extremity Arterial Balloon Dilation of Right Upper Limb (Same Incision)	1	0.0301	0	0	1	0.0298
85	Fluid-Gas Exchange (Vitreous)	1	0.0301	0	0	1	0.0298
86	Forearm Autotransplantation	1	0.0301	0	0	1	0.0298
87	Hepatic Arteriography with Chemoembolization of Tumor	1	0.0301	0	0	1	0.0298
88	Hydrocision Debridement	1	0.0301	0	0	1	0.0298
89	Incision and Drainage of Skin and Subcutaneous Tissue	1	0.0301	0	0	1	0.0298
90	Innominate Artery Aneurysm Resection	1	0.0301	0	0	1	0.0298
91	Intracoronary Drug Delivery	1	0.0301	0	0	1	0.0298
92	Intraocular Lens Haptic Fixation	1	0.0301	0	0	1	0.0298
93	Intravitreal Drug Injection	1	0.0301	0	0	1	0.0298
94	Iridocorneal Angle Synechiolysis	1	0.0301	0	0	1	0.0298
95	Laparoscopic Bile Duct Repair	1	0.0301	0	0	1	0.0298
96	Laparoscopic Left Hemicolectomy for Malignancy	1	0.0301	0	0	1	0.0298
97	Laparoscopic Pelvic Lesion Resection (Male)	1	0.0301	0	0	1	0.0298
98	Laparoscopic Resection of Complex Hepatocellular Carcinoma	1	0.0301	0	0	1	0.0298
99	Laparoscopic Sigmoid Colectomy for Malignancy	1	0.0301	0	0	1	0.0298
100	Laparoscopic Ureterolithotomy	1	0.0301	0	0	1	0.0298
101	Laser Photocoagulation of Retinal Lesion	1	0.0301	0	0	1	0.0298
102	Left Subtotal Thyroidectomy	1	0.0301	0	0	1	0.0298
103	Left Upper Limb Arterial Exploration	1	0.0301	0	0	1	0.0298
104	Liver Biopsy	1	0.0301	0	0	1	0.0298
105	Long-Term Hemodialysis Catheter Removal with In-Situ Exchange	1	0.0301	0	0	1	0.0298
106	Open Reduction and Internal Fixation of Right Clavicle Fracture	1	0.0301	0	0	1	0.0298
107	Other Procedures on Musculoskeletal System	1	0.0301	0	0	1	0.0298
108	Parathyroid Autotransplantation	1	0.0301	0	0	1	0.0298
109	Parathyroidectomy	1	0.0301	0	0	1	0.0298
110	Pars Plana Vitrectomy	1	0.0301	0	0	1	0.0298
111	Pars Plana Vitrectomy (Left Eye)	1	0.0301	0	0	1	0.0298
112	Partial Thyroidectomy (Isthmus)	1	0.0301	0	0	1	0.0298
113	Percutaneous	1	0.0301	0	0	1	0.0298
114	Percutaneous Arterial Balloon Dilation of Arteriovenous Fistula (Right Upper Limb)	1	0.0301	0	0	1	0.0298
115	Percutaneous Arterial Balloon Dilation of Left Upper Limb and Percutaneous Venous Balloon Dilation of Left Upper Limb (Same Incision)	1	0.0301	0	0	1	0.0298
116	Percutaneous Arterial Balloon Dilation of Right Upper Limb + Percutaneous Venous Balloon Dilation of Right Upper Limb	1	0.0301	0	0	1	0.0298
117	Percutaneous Arterial Balloon Dilation of Right Upper Limb and Percutaneous Venous Balloon Dilation of Right Upper Limb (Same Incision)	1	0.0301	0	0	1	0.0298
118	Percutaneous Arterial Embolization (Additional Vessels)	1	0.0301	0	0	1	0.0298
119	Percutaneous Arterial Stent Implantation	1	0.0301	0	0	1	0.0298
120	Percutaneous Arteriovenous Balloon Dilation	1	0.0301	0	0	1	0.0298
121	Percutaneous Arteriovenous Balloon Dilation of Left Upper Limb	1	0.0301	0	0	1	0.0298
122	Percutaneous Arteriovenous Balloon Dilation of Upper Limb	1	0.0301	0	0	1	0.0298
123	Percutaneous Arteriovenous Fistula Balloon Dilation	1	0.0301	0	0	1	0.0298
124	Percutaneous Atrial Septal Defect Closure	1	0.0301	0	0	1	0.0298
125	Percutaneous Balloon Dilation	1	0.0301	0	0	1	0.0298
126	Percutaneous Nephrolithotomy (Right)	1	0.0301	0	0	1	0.0298
127	Percutaneous Nephrolithotripsy (Left), Ureteroscopic Lithotripsy, and Ureteroscopic Stent Placement	1	0.0301	0	0	1	0.0298
128	Percutaneous Selective Arteriography (Additional Vessels)	1	0.0301	0	0	1	0.0298
129	Percutaneous Selective Cavography (Additional Vessels)	1	0.0301	0	0	1	0.0298
130	Percutaneous Venous Balloon Dilation (Additional Vessels)	1	0.0301	0	0	1	0.0298
131	Percutaneous Vertebral Augmentation (L2)	1	0.0301	0	0	1	0.0298
132	Phacoemulsification	1	0.0301	0	0	1	0.0298
133	Resection of Musculoskeletal Tumor of Left Forearm	1	0.0301	0	0	1	0.0298
134	Resection of Musculoskeletal and Soft Tissue Tumor of Left Upper Limb	1	0.0301	0	0	1	0.0298
135	Right Pulmonary Artery Embolectomy	1	0.0301	0	0	1	0.0298
136	Right Upper Limb Arterial Exploration	1	0.0301	0	0	1	0.0298
137	Second-Stage Percutaneous Nephrolithotomy for Stone Clearance (Right)	1	0.0301	0	0	1	0.0298
138	Skin Grafting of Right Lower Limb	1	0.0301	0	0	1	0.0298
139	Subtotal Thyroidectomy	1	0.0301	0	0	1	0.0298
140	Superficial Mass Excision	1	0.0301	0	0	1	0.0298
141	Tendon Adhesiolysis	1	0.0301	0	0	1	0.0298
142	Thermal Balloon Endometrial Ablation	1	0.0301	0	0	1	0.0298
143	Thoracoscopic Resection of Mediastinal Tumor (Right)	1	0.0301	0	0	1	0.0298
144	Thyroidectomy with Neck Dissection	1	0.0301	0	0	1	0.0298
145	Total Bilateral Parathyroidectomy	1	0.0301	0	0	1	0.0298
146	Total Parathyroidectomy (x3)	1	0.0301	0	0	1	0.0298
147	Total Right Thyroidectomy	1	0.0301	0	0	1	0.0298
148	Total Thyroidectomy	1	0.0301	0	0	1	0.0298
149	Transjugular Long-Term Hemodialysis Catheter Insertion	1	0.0301	0	0	1	0.0298
150	Transurethral Enucleation of Prostate	1	0.0301	0	0	1	0.0298
151	Transurethral Ureteroscopic Lithotripsy	1	0.0301	0	0	1	0.0298
152	Transurethral Ureteroscopic Lithotripsy (Right)	1	0.0301	0	0	1	0.0298
153	Ultrasound-Guided Percutaneous Arterial Balloon Dilation of Right Upper Limb	1	0.0301	0	0	1	0.0298
154	Ultrasound-Guided Percutaneous Venous Balloon Dilation of Right Upper Limb	1	0.0301	0	0	1	0.0298
155	Upper Extremity Arterial Aneurysm Resection	1	0.0301	0	0	1	0.0298
156	Upper Extremity Arterial Exploration	1	0.0301	0	0	1	0.0298
157	Upper Extremity Venous Balloon Dilation	1	0.0301	0	0	1	0.0298
158	Vacuum Sealing Drainage (VSD) Preparation	1	0.0301	0	0	1	0.0298
159	Venous Balloon Dilation	1	0.0301	0	0	1	0.0298
160	Vitreous Aspiration	1	0.0301	0	0	1	0.0298

## Sheet: Surgical Treatment Regimens
No.	Surgical treatment regimen during hospitalization	Survival group, n	Survival group, %	In-hospital death group, n	In-hospital death group, %	Total, n	Total, %
1	No surgery	557	16.7468	18	54.5455	575	17.1182
2	Ultrasound-Guided Percutaneous Venous Balloon Dilation	398	11.9665	1	3.0303	399	11.8787
3	Percutaneous Venous Balloon Dilation	374	11.2448	2	6.0606	376	11.1939
4	Extremity Venous Arterialization	341	10.2526	0	0	341	10.1518
5	Central Venous Long-Term Hemodialysis Catheter Insertion	217	6.5244	3	9.0909	220	6.5496
6	Percutaneous Venous Balloon Dilation + Percutaneous Arterial Balloon Dilation	174	5.2316	1	3.0303	175	5.2099
7	Arteriovenous Fistula Creation	166	4.991	1	3.0303	167	4.9717
8	Long-Term Hemodialysis Catheter Removal	133	3.9988	0	0	133	3.9595
9	Arteriovenous Fistula Creation + Central Venous Long-Term Hemodialysis Catheter Insertion	122	3.6681	0	0	122	3.632
10	Central Venous Long-Term Hemodialysis Catheter Insertion; Arteriovenous Fistula Creation	80	2.4053	0	0	80	2.3817
11	Upper Extremity Venous Arterialization + Right Internal Jugular Vein Long-Term Hemodialysis Catheter Insertion	69	2.0746	0	0	69	2.0542
12	Central Venous Long-Term Hemodialysis Catheter Insertion; Extremity Venous Arterialization	38	1.1425	0	0	38	1.1313
13	Arteriovenous Fistula Resection and Revision	25	0.7517	1	3.0303	26	0.774
14	Long-Term Hemodialysis Catheter Removal + In-Situ Catheter Exchange	24	0.7216	0	0	24	0.7145
15	Central Venous Long-Term Hemodialysis Catheter Insertion + Arteriovenous Fistula Creation	22	0.6615	0	0	22	0.655
16	Peritoneal Dialysis Catheter Insertion	20	0.6013	0	0	20	0.5954
17	Percutaneous Arterial Balloon Dilation	19	0.5714	0	0	19	0.5657
18	Extremity Venous Arterialization; Central Venous Long-Term Hemodialysis Catheter Insertion	17	0.5111	0	0	17	0.5061
19	Extremity Venous Arterialization + Central Venous Long-Term Hemodialysis Catheter Insertion	16	0.4811	0	0	16	0.4763
20	Long-Term Hemodialysis Catheter Removal + Central Venous Long-Term Hemodialysis Catheter Insertion	14	0.4209	0	0	14	0.4168
21	Central Venous Long-Term Hemodialysis Catheter Insertion + Long-Term Hemodialysis Catheter Removal	11	0.3307	0	0	11	0.3275
22	Percutaneous Venous Balloon Dilation; Long-Term Hemodialysis Catheter Removal	11	0.3307	0	0	11	0.3275
23	Ultrasound-Guided Percutaneous Venous Balloon Dilation; Long-Term Hemodialysis Catheter Removal	10	0.3007	0	0	10	0.2977
24	Coronary Angiography	9	0.2706	1	3.0303	10	0.2977
25	Ultrasound-Guided Percutaneous Arterial Balloon Dilation	9	0.2706	0	0	9	0.2679
26	Percutaneous Arterial Balloon Dilation + Percutaneous Venous Balloon Dilation	8	0.2406	0	0	8	0.2382
27	Peritoneal Dialysis Catheter Removal	8	0.2405	0	0	8	0.2382
28	Upper Extremity Vascular Exploration	8	0.2405	0	0	8	0.2382
29	Percutaneous Venous Balloon Dilation + Percutaneous Venous Thrombolysis	7	0.2105	0	0	7	0.2084
30	Arteriovenous Fistula Collateral Vein Ligation	6	0.1804	0	0	6	0.1787
31	Arteriovenous Fistula Creation; Central Venous Long-Term Hemodialysis Catheter Insertion	6	0.1804	0	0	6	0.1786
32	Arteriovenous Graft Creation	6	0.1804	0	0	6	0.1786
33	Extremity Artery Endarterectomy and Patch Angioplasty + Arteriovenous Fistula Creation	6	0.1804	0	0	6	0.1786
34	Long-Term Hemodialysis Catheter Removal + Minor Debridement and Suture	6	0.1804	0	0	6	0.1787
35	Percutaneous Arterial Balloon Dilation of Left Upper Limb + Percutaneous Venous Balloon Dilation of Left Upper Limb	6	0.1804	1	3.0303	7	0.2084
36	Percutaneous Venous Balloon Dilation + Stent Placement	6	0.1804	0	0	6	0.1786
37	Central Venous Long-Term Hemodialysis Catheter Insertion + Extremity Venous Arterialization	5	0.1503	0	0	5	0.1489
38	Percutaneous Arterial Balloon Dilation of Left Upper Limb	5	0.1503	0	0	5	0.1489
39	Percutaneous Selective Catheter Placement	5	0.1503	0	0	5	0.1489
40	Percutaneous Venous Balloon Dilation + Percutaneous Arterial Balloon Dilation; Long-Term Hemodialysis Catheter Removal	5	0.1503	0	0	5	0.1489
41	Ultrasound-Guided Percutaneous Arteriovenous Balloon Dilation	5	0.1504	0	0	5	0.1489
42	Ultrasound-Guided Percutaneous Venous Balloon Dilation; Extremity Venous Arterialization	5	0.1503	0	0	5	0.1489
43	Central Venous Long-Term Hemodialysis Catheter Insertion + Long-Term Hemodialysis Catheter Removal; Arteriovenous Fistula Creation	4	0.1203	0	0	4	0.1191
44	Central Venous Long-Term Hemodialysis Catheter Insertion; Percutaneous Venous Balloon Dilation	4	0.1203	0	0	4	0.1191
45	Left Lower Limb Venography + Vena Cava Filter Placement	4	0.1203	0	0	4	0.1191
46	Long-Term Hemodialysis Catheter Removal + In-Situ Catheter Exchange; Extremity Venous Arterialization	4	0.1203	0	0	4	0.1191
47	Ultrasound-Guided Percutaneous Arterial Balloon Dilation of Left Upper Limb	4	0.1204	0	0	4	0.1192
48	Ultrasound-Guided Percutaneous Venous Balloon Dilation; Central Venous Long-Term Hemodialysis Catheter Insertion	4	0.1203	0	0	4	0.1191
49	Arteriovenous Fistula Creation + Central Venous Long-Term Hemodialysis Catheter Insertion + Long-Term Hemodialysis Catheter Removal	3	0.0902	0	0	3	0.0893
50	Central Venous Long-Term Hemodialysis Catheter Insertion; Extremity Artery Endarterectomy and Patch Angioplasty + Arteriovenous Fistula Creation	3	0.0902	0	0	3	0.0893
51	Central Venous Long-Term Hemodialysis Catheter Insertion; Percutaneous Venous Balloon Dilation + Percutaneous Arterial Balloon Dilation	3	0.0902	0	0	3	0.0893
52	Percutaneous Arterial Balloon Dilation of Right Upper Limb + Percutaneous Venous Balloon Dilation of Right Upper Limb	3	0.0902	0	0	3	0.0893
53	Percutaneous Venous Balloon Dilation + Percutaneous Selective Venography, Percutaneous Selective Catheter Removal, Percutaneous Selective Catheter Placement	3	0.0902	0	0	3	0.0893
54	Percutaneous Venous Balloon Dilation + Percutaneous Venous Thrombolysis; Central Venous Long-Term Hemodialysis Catheter Insertion	3	0.0902	0	0	3	0.0893
55	Percutaneous Venous Balloon Dilation of Left Upper Limb + Percutaneous Arterial Balloon Dilation of Left Upper Limb	3	0.0903	0	0	3	0.0894
56	Percutaneous Venous Balloon Dilation; Extremity Venous Arterialization	3	0.0902	0	0	3	0.0893
57	Percutaneous Venous Stent Placement	3	0.0902	0	0	3	0.0893
58	Ultrasound-Guided Percutaneous Venous Balloon Dilation; Percutaneous Venous Balloon Dilation	3	0.0902	0	0	3	0.0893
59	Arteriovenous Fistula Creation; Central Venous Long-Term Hemodialysis Catheter Insertion + Long-Term Hemodialysis Catheter Removal	2	0.0601	0	0	2	0.0595
60	Central Venous Long-Term Hemodialysis Catheter Insertion; Arteriovenous Graft Creation	2	0.0601	0	0	2	0.0595
61	Central Venous Long-Term Hemodialysis Catheter Insertion; Upper Extremity Vascular Exploration	2	0.0601	0	0	2	0.0595
62	Extremity Arterial Balloon Dilation of Left Upper Limb	2	0.0601	0	0	2	0.0595
63	Extremity Venous Arterialization; Coronary Angiography	2	0.0601	0	0	2	0.0595
64	Extremity Venous Arterialization; Long-Term Hemodialysis Catheter Removal	2	0.0601	0	0	2	0.0595
65	Extremity Venous Arterialization; Percutaneous Venous Balloon Dilation + Stent Placement	2	0.0601	0	0	2	0.0595
66	Extremity Venous Arterialization; Peritoneal Dialysis Catheter Removal	2	0.0601	0	0	2	0.0595
67	Extremity Venous Balloon Dilation of Left Upper Limb	2	0.0601	0	0	2	0.0595
68	Extremity Venous Balloon Dilation of Right Upper Limb	2	0.0601	0	0	2	0.0595
69	Long-Term Hemodialysis Catheter Removal + Central Venous Long-Term Hemodialysis Catheter Insertion; Percutaneous Venous Balloon Dilation + Percutaneous Arterial Balloon Dilation	2	0.0602	0	0	2	0.0596
70	Percutaneous Arterial Balloon Dilation of Left Upper Limb + Percutaneous Venous Balloon Dilation	2	0.0602	0	0	2	0.0596
71	Percutaneous Arterial Embolization	2	0.0601	0	0	2	0.0595
72	Percutaneous Selective Catheter Placement + Percutaneous Selective Venography, Percutaneous Selective Catheter Removal	2	0.0601	1	3.0303	3	0.0893
73	Percutaneous Selective Catheter Placement + Percutaneous Selective Venography, Percutaneous Selective Venography (Additional Vessels)	2	0.0601	0	0	2	0.0595
74	Percutaneous Selective Venography	2	0.0601	0	0	2	0.0595
75	Percutaneous Venous Balloon Dilation + Percutaneous Arterial Balloon Dilation; Central Venous Long-Term Hemodialysis Catheter Insertion	2	0.0601	0	0	2	0.0595
76	Percutaneous Venous Balloon Dilation + Stent Implantation	2	0.0601	1	3.0303	3	0.0893
77	Percutaneous Venous Balloon Dilation of Left Upper Limb	2	0.0602	0	0	2	0.0596
78	Percutaneous Venous Balloon Dilation of Right Upper Limb	2	0.0601	0	0	2	0.0595
79	Percutaneous Venous Balloon Dilation; Central Venous Long-Term Hemodialysis Catheter Insertion	2	0.0601	0	0	2	0.0595
80	Percutaneous Venous Balloon Dilation; Long-Term Hemodialysis Catheter Removal + Minor Debridement and Suture	2	0.0601	0	0	2	0.0595
81	Percutaneous Venous Balloon Dilation; Percutaneous Venous Balloon Dilation + Stent Implantation	2	0.0601	0	0	2	0.0595
82	Percutaneous Venous Balloon Dilation; Total Parathyroidectomy	2	0.0601	0	0	2	0.0595
83	Peritoneal Dialysis Catheter Insertion + Peritoneal Dialysis Catheter Removal	2	0.0601	0	0	2	0.0595
84	Peritoneal Dialysis Catheter Removal + Minor Debridement and Suture	2	0.0601	0	0	2	0.0595
85	Ultrasound-Guided Percutaneous Venous Balloon Dilation, Ultrasound-Guided Percutaneous Venous Balloon Dilation	2	0.0601	0	0	2	0.0595
86	Upper Extremity Vascular Exploration; Arteriovenous Fistula Resection and Revision	2	0.0601	0	0	2	0.0595
87	Upper Extremity Vascular Exploration; Arteriovenous Graft Creation	2	0.0601	0	0	2	0.0595
88	Upper Extremity Vascular Exploration; Central Venous Long-Term Hemodialysis Catheter Insertion	2	0.0601	0	0	2	0.0595
89	Aortic Valve Replacement	1	0.0301	0	0	1	0.0298
90	Arteriovenous Fistula Creation + Central Venous Long-Term Hemodialysis Catheter Insertion; Cardiopulmonary Bypass-Assisted Thoracoscopic Mitral Valve Replacement	1	0.0301	0	0	1	0.0298
91	Arteriovenous Fistula Creation + Central Venous Long-Term Hemodialysis Catheter Insertion; Right Pulmonary Artery Embolectomy	1	0.0301	0	0	1	0.0298
92	Arteriovenous Fistula Creation + Extremity Arteriovenous Embolectomy	1	0.0301	0	0	1	0.0298
93	Arteriovenous Fistula Creation; Central Venous Long-Term Hemodialysis Catheter Insertion; Excision of Superficial Lesion of Left Forearm	1	0.0301	0	0	1	0.0298
94	Arteriovenous Fistula Creation; Long-Term Hemodialysis Catheter Removal	1	0.0301	0	0	1	0.0298
95	Arteriovenous Fistula Creation; Long-Term Hemodialysis Catheter Removal; Central Venous Long-Term Hemodialysis Catheter Insertion	1	0.0301	0	0	1	0.0298
96	Arteriovenous Fistula Creation; Percutaneous Selective Catheter Placement + Percutaneous Selective Venography, Percutaneous Selective Venography (Additional Vessels)	1	0.0301	0	0	1	0.0298
97	Arteriovenous Fistula Creation; Percutaneous Venous Balloon Dilation	1	0.0301	0	0	1	0.0298
98	Arteriovenous Fistula Creation; Percutaneous Venous Balloon Dilation + Stent Placement + Percutaneous Selective Arteriography, Percutaneous Selective Arterial Catheter Placement, Percutaneous Selective Catheter Removal	1	0.0301	0	0	1	0.0298
99	Arteriovenous Fistula Creation; Phacoemulsification of Right Eye + Intraocular Lens Implantation; Phacoemulsification of Left Eye + Intraocular Lens Implantation	1	0.0301	0	0	1	0.0298
100	Arteriovenous Fistula Resection and Revision + Central Venous Long-Term Hemodialysis Catheter Insertion	1	0.0301	0	0	1	0.0298
101	Arteriovenous Fistula Resection and Revision + Upper Extremity Arterial Aneurysm Resection; Right Upper Limb Arterial Exploration	1	0.0301	0	0	1	0.0298
102	Arteriovenous Fistula Resection and Revision + Upper Extremity Vascular Exploration	1	0.0301	0	0	1	0.0298
103	Arteriovenous Fistula Resection and Revision; Extremity Venous Arterialization	1	0.0301	0	0	1	0.0298
104	Central Venous Long-Term Hemodialysis Catheter Insertion + Arteriovenous Fistula Creation + Long-Term Hemodialysis Catheter Removal	1	0.0301	0	0	1	0.0298
105	Central Venous Long-Term Hemodialysis Catheter Insertion + Central Venous Catheter Removal	1	0.0301	0	0	1	0.0298
106	Central Venous Long-Term Hemodialysis Catheter Insertion + Central Venous Long-Term Hemodialysis Catheter Insertion; Extremity Venous Arterialization	1	0.0301	0	0	1	0.0298
107	Central Venous Long-Term Hemodialysis Catheter Insertion + Long-Term Hemodialysis Catheter Removal; Arteriovenous Graft Creation; Percutaneous Venous Balloon Dilation + Percutaneous Selective Arteriography, Percutaneous Selective Venography, Percutaneous Selective Venography (Additional Vessels)	1	0.0301	0	0	1	0.0298
108	Central Venous Long-Term Hemodialysis Catheter Insertion + Long-Term Hemodialysis Catheter Removal; Percutaneous Venous Balloon Dilation + Percutaneous Arterial Balloon Dilation	1	0.0301	0	0	1	0.0298
109	Central Venous Long-Term Hemodialysis Catheter Insertion + Peritoneal Dialysis Catheter Removal + Central Venous Catheter Removal	1	0.0301	0	0	1	0.0298
110	Central Venous Long-Term Hemodialysis Catheter Insertion + Peritoneal Dialysis Catheter Removal; Arteriovenous Fistula Creation	1	0.0301	0	0	1	0.0298
111	Central Venous Long-Term Hemodialysis Catheter Insertion + Upper Extremity Vascular Exploration	1	0.0301	0	0	1	0.0298
112	Central Venous Long-Term Hemodialysis Catheter Insertion; Arteriovenous Fistula Creation + Extremity Artery Endarterectomy and Patch Angioplasty	1	0.0301	0	0	1	0.0298
113	Central Venous Long-Term Hemodialysis Catheter Insertion; Arteriovenous Fistula Creation; Skin Grafting of Right Lower Limb	1	0.0301	0	0	1	0.0298
114	Central Venous Long-Term Hemodialysis Catheter Insertion; Arteriovenous Fistula Resection and Revision	1	0.0301	0	0	1	0.0298
115	Central Venous Long-Term Hemodialysis Catheter Insertion; Coronary Angiography + Percutaneous Coronary Stent Implantation, Percutaneous Transluminal Coronary Angioplasty	1	0.0301	0	0	1	0.0298
116	Central Venous Long-Term Hemodialysis Catheter Insertion; Coronary Angiography + Percutaneous Transluminal Coronary Angioplasty, Percutaneous Coronary Stent Implantation	1	0.0301	0	0	1	0.0298
117	Central Venous Long-Term Hemodialysis Catheter Insertion; Extremity Venous Arterialization + Arteriovenous Fistula Creation	1	0.0301	0	0	1	0.0298
118	Central Venous Long-Term Hemodialysis Catheter Insertion; Extremity Venous Arterialization, Arteriovenous Fistula Creation	1	0.0301	0	0	1	0.0298
119	Central Venous Long-Term Hemodialysis Catheter Insertion; Extremity Venous Arterialization; Other Procedures on Musculoskeletal System	1	0.0301	0	0	1	0.0298
120	Central Venous Long-Term Hemodialysis Catheter Insertion; Long-Term Hemodialysis Catheter Removal	1	0.0301	0	0	1	0.0298
121	Central Venous Long-Term Hemodialysis Catheter Insertion; Long-Term Hemodialysis Catheter Removal + Minor Debridement and Suture	1	0.0301	0	0	1	0.0298
122	Central Venous Long-Term Hemodialysis Catheter Insertion; Long-Term Hemodialysis Catheter Removal; Peritoneal Dialysis Catheter Insertion	1	0.0301	0	0	1	0.0298
123	Central Venous Long-Term Hemodialysis Catheter Insertion; Percutaneous Arterial Embolization + Percutaneous Selective Arteriography, Percutaneous Selective Arteriography (Additional Vessels), Percutaneous Arterial Embolization (Additional Vessels)	1	0.0301	0	0	1	0.0298
124	Central Venous Long-Term Hemodialysis Catheter Insertion; Percutaneous Arterial Embolization + Percutaneous Selective Venography, Percutaneous Selective Venography (Additional Vessels), Percutaneous Selective Arteriography, Percutaneous Superselective Arteriography, Percutaneous Selective Arterial Catheter Placement	1	0.0301	0	0	1	0.0298
125	Central Venous Long-Term Hemodialysis Catheter Insertion; Percutaneous Nephrolithotripsy (Left), Ureteroscopic Lithotripsy, and Ureteroscopic Stent Placement; Long-Term Hemodialysis Catheter Removal	1	0.0301	0	0	1	0.0298
126	Central Venous Long-Term Hemodialysis Catheter Insertion; Percutaneous Selective Catheter Placement	1	0.0301	0	0	1	0.0298
127	Central Venous Long-Term Hemodialysis Catheter Insertion; Percutaneous Selective Venography + Percutaneous Selective Catheter Placement, Percutaneous Selective Venography (Additional Vessels), Percutaneous Venous Thrombolysis	1	0.0301	0	0	1	0.0298
128	Central Venous Long-Term Hemodialysis Catheter Insertion; Percutaneous Selective Venography; Extremity Venous Arterialization	1	0.0301	0	0	1	0.0298
129	Central Venous Long-Term Hemodialysis Catheter Insertion; Percutaneous Venous Balloon Dilation; Long-Term Hemodialysis Catheter Removal	1	0.0301	0	0	1	0.0298
130	Central Venous Long-Term Hemodialysis Catheter Insertion; Peritoneal Dialysis Catheter Removal; Arteriovenous Fistula Creation	1	0.0301	0	0	1	0.0298
131	Central Venous Long-Term Hemodialysis Catheter Insertion; Resection of Musculoskeletal Tumor of Left Forearm + Left Upper Limb Vascular Exploration	1	0.0301	0	0	1	0.0298
132	Central Venous Long-Term Hemodialysis Catheter Insertion; Thyroidectomy with Neck Dissection; Total Right Thyroidectomy + Left Subtotal Thyroidectomy + Partial Thyroidectomy (Isthmus) + Parathyroid Adenoma Resection + Parathyroid Gland Transplantation	1	0.0301	0	0	1	0.0298
133	Central Venous Long-Term Hemodialysis Catheter Insertion; Transurethral Enucleation of Prostate; Arteriovenous Fistula Creation	1	0.0301	0	0	1	0.0298
134	Central Venous Long-Term Hemodialysis Catheter Insertion; Transurethral Ureteroscopic Lithotripsy (Left)	1	0.0301	0	0	1	0.0298
135	Central Venous Long-Term Hemodialysis Catheter Insertion; Ultrasound-Guided Percutaneous Venous Balloon Dilation	1	0.0301	0	0	1	0.0298
136	Central Venous Long-Term Hemodialysis Catheter Insertion; Upper Extremity Arterial Exploration	1	0.0301	0	0	1	0.0298
137	Central Venous Long-Term Hemodialysis Catheter Insertion; Vena Cava Filter Insertion + Percutaneous Selective Cavography, Percutaneous Selective Extremity Venography, Percutaneous Selective Extremity Venography (Additional Vessels), Percutaneous Selective Catheter Placement, Percutaneous Venous Thrombolysis, Percutaneous Selective Catheter Removal; Vena Cava Filter Removal + Percutaneous Selectiv…	1	0.0301	0	0	1	0.0298
138	Central Venous Long-Term Hemodialysis Catheter Insertion; Vena Cava Filter Insertion + Percutaneous Venous Thrombolysis, Percutaneous Selective Catheter Placement, Percutaneous Selective Catheter Removal, Percutaneous Selective Venography; Vena Cava Filter Removal + Percutaneous Selective Catheter Removal, Percutaneous Selective Venography	1	0.0301	0	0	1	0.0298
139	Coronary Angiography + Intravascular Ultrasound	1	0.0301	0	0	1	0.0298
140	Coronary Angiography + Percutaneous Coronary Stent Implantation, Percutaneous Transluminal Coronary Angioplasty	1	0.0301	0	0	1	0.0298
141	Coronary Angiography + Percutaneous Transluminal Coronary Angioplasty, Percutaneous Coronary Stent Implantation, Intracoronary Drug Delivery	1	0.0301	0	0	1	0.0298
142	Coronary Angiography + Percutaneous Transluminal Coronary Angioplasty, Percutaneous Coronary Stent Implantation, Intravascular Ultrasound	1	0.0301	0	0	1	0.0298
143	Coronary Angiography; Percutaneous Venous Balloon Dilation; Percutaneous Venous Balloon Dilation + Percutaneous Arterial Balloon Dilation	1	0.0301	0	0	1	0.0298
144	Cystoscopy and Urethroscopy	1	0.0301	0	0	1	0.0298
145	Debridement of Sacrococcygeal Region with VSD Preparation	1	0.0301	0	0	1	0.0298
146	Extremity Arterial Balloon Dilation of Right Upper Limb + Percutaneous Venous Balloon Dilation; Aortic Arch Replacement	1	0.0301	0	0	1	0.0298
147	Extremity Arteriovenous Embolectomy + Extremity Venous Arterialization	1	0.0301	0	0	1	0.0298
148	Extremity Arteriovenous Embolectomy; Central Venous Long-Term Hemodialysis Catheter Insertion	1	0.0301	0	0	1	0.0298
149	Extremity Artery Endarterectomy and Patch Angioplasty + Arteriovenous Fistula Creation; Arteriovenous Fistula Resection and Revision	1	0.0301	0	0	1	0.0298
150	Extremity Artery Endarterectomy and Patch Angioplasty + Arteriovenous Fistula Creation; Central Venous Long-Term Hemodialysis Catheter Insertion	1	0.0301	0	0	1	0.0298
151	Extremity Artery Endarterectomy and Patch Angioplasty + Central Venous Long-Term Hemodialysis Catheter Insertion	1	0.0301	0	0	1	0.0298
152	Extremity Venous Arterialization + Arteriovenous Fistula Creation	1	0.0301	0	0	1	0.0298
153	Extremity Venous Arterialization + Central Venous Long-Term Hemodialysis Catheter Insertion; Coronary Angiography; Laparoscopic Sigmoid Colectomy for Malignancy + Adhesiolysis	1	0.0301	0	0	1	0.0298
154	Extremity Venous Arterialization + Central Venous Long-Term Hemodialysis Catheter Insertion; Extremity Venous Arterialization	1	0.0301	0	0	1	0.0298
155	Extremity Venous Arterialization + Long-Term Hemodialysis Catheter Removal	1	0.0301	0	0	1	0.0298
156	Extremity Venous Arterialization + Long-Term Hemodialysis Catheter Removal + In-Situ Catheter Exchange	1	0.0301	0	0	1	0.0298
157	Extremity Venous Arterialization, Extremity Arteriovenous Embolectomy	1	0.0301	0	0	1	0.0298
158	Extremity Venous Arterialization, Extremity Venous Arterialization	1	0.0301	0	0	1	0.0298
159	Extremity Venous Arterialization, Extremity Venous Arterialization; Central Venous Long-Term Hemodialysis Catheter Insertion	1	0.0301	0	0	1	0.0298
160	Extremity Venous Arterialization, Long-Term Hemodialysis Catheter Removal + In-Situ Catheter Exchange	1	0.0301	0	0	1	0.0298
161	Extremity Venous Arterialization, Upper Extremity Vascular Exploration; Percutaneous Venous Balloon Dilation	1	0.0301	0	0	1	0.0298
162	Extremity Venous Arterialization; Central Venous Long-Term Hemodialysis Catheter Insertion; Extremity Arteriovenous Embolectomy	1	0.0301	0	0	1	0.0298
163	Extremity Venous Arterialization; Percutaneous Selective Catheter Placement	1	0.0301	0	0	1	0.0298
164	Extremity Venous Arterialization; Percutaneous Venous Balloon Dilation	1	0.0301	0	0	1	0.0298
165	Extremity Venous Arterialization; Total Bilateral Parathyroidectomy	1	0.0301	0	0	1	0.0298
166	Extremity Venous Balloon Dilation of Left Upper Limb + Extremity Arterial Balloon Dilation of Left Upper Limb	1	0.0301	0	0	1	0.0298
167	Extremity Venous Balloon Dilation of Right Upper Limb and Extremity Arterial Balloon Dilation of Right Upper Limb (Same Incision)	1	0.0301	0	0	1	0.0298
168	Hysteroscopy + Diagnostic Curettage	1	0.0301	0	0	1	0.0298
169	Innominate Artery Aneurysm Resection + Upper Extremity Vascular Exploration + Tendon Adhesiolysis; Extremity Venous Arterialization	1	0.0301	0	0	1	0.0298
170	Laparoscopic Bile Duct Repair	1	0.0301	0	0	1	0.0298
171	Laparoscopic Left Hemicolectomy for Malignancy	1	0.0301	0	0	1	0.0298
172	Laparoscopic Pelvic Lesion Resection (Male)	1	0.0301	0	0	1	0.0298
173	Laparoscopic Ureterolithotomy	1	0.0301	0	0	1	0.0298
174	Left Lower Limb Venography + Vena Cava Filter Placement; Central Venous Long-Term Hemodialysis Catheter Insertion	1	0.0301	0	0	1	0.0298
175	Left Upper Limb Vascular Exploration + Excision of Pseudoaneurysm and Muscle Tumor	1	0.0301	0	0	1	0.0298
176	Left Upper Limb Vascular Exploration; Extremity Venous Arterialization	1	0.0301	0	0	1	0.0298
177	Long-Term Hemodialysis Catheter Removal + Central Venous Long-Term Hemodialysis Catheter Insertion; Arteriovenous Fistula Creation + Extremity Artery Endarterectomy and Patch Angioplasty	1	0.0301	0	0	1	0.0298
178	Long-Term Hemodialysis Catheter Removal + Central Venous Long-Term Hemodialysis Catheter Insertion; Arteriovenous Fistula Resection and Revision	1	0.0301	0	0	1	0.0298
179	Long-Term Hemodialysis Catheter Removal + Central Venous Long-Term Hemodialysis Catheter Insertion; Extremity Artery Endarterectomy and Patch Angioplasty + Arteriovenous Fistula Creation	1	0.0301	0	0	1	0.0298
180	Long-Term Hemodialysis Catheter Removal + Extremity Venous Arterialization	1	0.0301	0	0	1	0.0298
181	Long-Term Hemodialysis Catheter Removal + In-Situ Catheter Exchange + Extremity Venous Arterialization	1	0.0301	0	0	1	0.0298
182	Long-Term Hemodialysis Catheter Removal + In-Situ Catheter Exchange; Percutaneous Venous Balloon Dilation	1	0.0301	0	0	1	0.0298
183	Long-Term Hemodialysis Catheter Removal; Arteriovenous Fistula Collateral Vein Ligation	1	0.0301	0	0	1	0.0298
184	Long-Term Hemodialysis Catheter Removal; Arteriovenous Fistula Creation	1	0.0301	0	0	1	0.0298
185	Long-Term Hemodialysis Catheter Removal; Arteriovenous Fistula Creation; Central Venous Long-Term Hemodialysis Catheter Insertion	1	0.0301	0	0	1	0.0298
186	Long-Term Hemodialysis Catheter Removal; Arteriovenous Graft Creation; Percutaneous Selective Venography	1	0.0301	0	0	1	0.0298
187	Long-Term Hemodialysis Catheter Removal; Central Venous Long-Term Hemodialysis Catheter Insertion, Central Venous Long-Term Hemodialysis Catheter Insertion	1	0.0301	0	0	1	0.0298
188	Long-Term Hemodialysis Catheter Removal; Central Venous Long-Term Hemodialysis Catheter Insertion; Percutaneous Venous Balloon Dilation + Percutaneous Selective Catheter Placement, Percutaneous Selective Catheter Removal, Percutaneous Selective Venography	1	0.0301	0	0	1	0.0298
189	Long-Term Hemodialysis Catheter Removal; Coronary Angiography	1	0.0301	0	0	1	0.0298
190	Long-Term Hemodialysis Catheter Removal; Percutaneous Venous Balloon Dilation + Percutaneous Arterial Balloon Dilation	1	0.0301	0	0	1	0.0298
191	Long-Term Hemodialysis Catheter Removal; Percutaneous Venous Balloon Dilation + Stent Placement	1	0.0301	0	0	1	0.0298
192	Long-Term Hemodialysis Catheter Removal; Ultrasound-Guided Percutaneous Venous Balloon Dilation; Percutaneous Venous Stent Placement	1	0.0301	0	0	1	0.0298
193	Parathyroid Adenoma Resection	1	0.0301	0	0	1	0.0298
194	Parathyroid Adenoma Resection + Parathyroid Gland Transplantation	1	0.0301	0	0	1	0.0298
195	Parathyroidectomy + Forearm Autotransplantation	1	0.0301	0	0	1	0.0298
196	Pars Plana Vitrectomy (Left Eye) + Fluid-Gas Exchange (Vitreous) + Phacoemulsification + Laser Photocoagulation of Retinal Lesion + Intraocular Lens Implantation + Intravitreal Drug Injection	1	0.0301	0	0	1	0.0298
197	Percutaneous Arterial Balloon Dilation + Percutaneous Selective Venography, Percutaneous Selective Venography (Additional Vessels), Percutaneous Selective Arteriography, Percutaneous Superselective Arteriography	1	0.0301	0	0	1	0.0298
198	Percutaneous Arterial Balloon Dilation + Percutaneous Superselective Arteriography, Percutaneous Selective Venography	1	0.0301	0	0	1	0.0298
199	Percutaneous Arterial Balloon Dilation of Arteriovenous Fistula (Right Upper Limb)	1	0.0301	0	0	1	0.0298
200	Percutaneous Arterial Balloon Dilation of Left Upper Limb and Percutaneous Venous Balloon Dilation of Left Upper Limb (Same Incision)	1	0.0301	0	0	1	0.0298
201	Percutaneous Arterial Balloon Dilation of Right Upper Limb	1	0.0301	0	0	1	0.0298
202	Percutaneous Arterial Balloon Dilation of Right Upper Limb + Venous Balloon Dilation, Ultrasound-Guided Percutaneous Venous Balloon Dilation	1	0.0301	0	0	1	0.0298
203	Percutaneous Arterial Balloon Dilation of Right Upper Limb and Percutaneous Venous Balloon Dilation of Right Upper Limb (Same Incision)	1	0.0301	0	0	1	0.0298
204	Percutaneous Arterial Balloon Dilation; Arteriovenous Graft Creation; Percutaneous Selective Arteriography	1	0.0301	0	0	1	0.0298
205	Percutaneous Arteriovenous Balloon Dilation	1	0.0301	0	0	1	0.0298
206	Percutaneous Arteriovenous Balloon Dilation of Left Upper Limb	1	0.0301	0	0	1	0.0298
207	Percutaneous Arteriovenous Balloon Dilation of Upper Limb	1	0.0301	0	0	1	0.0298
208	Percutaneous Arteriovenous Fistula Balloon Dilation	1	0.0301	0	0	1	0.0298
209	Percutaneous Balloon Dilation	1	0.0301	0	0	1	0.0298
210	Percutaneous Coronary Stent Implantation + Coronary Angiography, Percutaneous Transluminal Coronary Angioplasty, Intravascular Ultrasound	1	0.0301	0	0	1	0.0298
211	Percutaneous Nephrolithotomy (Right)	1	0.0301	0	0	1	0.0298
212	Percutaneous Selective Catheter Placement + Percutaneous Selective Catheter Removal, Percutaneous Selective Venography	1	0.0301	0	0	1	0.0298
213	Percutaneous Selective Catheter Placement + Percutaneous Selective Venography	1	0.0301	0	0	1	0.0298
214	Percutaneous Selective Catheter Placement + Percutaneous Selective Venography, Percutaneous Selective Venography, Percutaneous Selective Catheter Removal, Percutaneous Selective Catheter Placement	1	0.0301	0	0	1	0.0298
215	Percutaneous Selective Catheter Placement + Percutaneous Selective Venography, Percutaneous Selective Venography, Percutaneous Venous Balloon Dilation	1	0.0301	0	0	1	0.0298
216	Percutaneous Selective Catheter Placement, Percutaneous Venous Balloon Dilation	1	0.0301	0	0	1	0.0298
217	Percutaneous Selective Catheter Placement; Extremity Venous Arterialization	1	0.0301	0	0	1	0.0298
218	Percutaneous Selective Catheter Placement; Peritoneal Dialysis Catheter Removal	1	0.0301	0	0	1	0.0298
219	Percutaneous Selective Catheter Removal	1	0.0301	0	0	1	0.0298
220	Percutaneous Selective Venography + Percutaneous Selective Catheter Placement, Percutaneous Selective Catheter Removal, Percutaneous Selective Venography (Additional Vessels)	1	0.0301	0	0	1	0.0298
221	Percutaneous Selective Venography + Percutaneous Selective Venography (Additional Vessels), Percutaneous Venous Balloon Dilation	1	0.0301	0	0	1	0.0298
222	Percutaneous Selective Venography; Arteriovenous Fistula Creation	1	0.0301	0	0	1	0.0298
223	Percutaneous Venous Balloon Dilation + Arteriovenous Fistula Collateral Vein Ligation	1	0.0301	0	0	1	0.0298
224	Percutaneous Venous Balloon Dilation + Extremity Arteriovenous Embolectomy	1	0.0301	0	0	1	0.0298
225	Percutaneous Venous Balloon Dilation + Percutaneous Arterial Balloon Dilation, Central Venous Long-Term Hemodialysis Catheter Insertion	1	0.0301	0	0	1	0.0298
226	Percutaneous Venous Balloon Dilation + Percutaneous Arterial Balloon Dilation, Percutaneous Selective Arteriography, Percutaneous Selective Venography	1	0.0301	0	0	1	0.0298
227	Percutaneous Venous Balloon Dilation + Percutaneous Arterial Balloon Dilation, Percutaneous Venous Thrombolysis	1	0.0301	0	0	1	0.0298
228	Percutaneous Venous Balloon Dilation + Percutaneous Arterial Balloon Dilation; Arteriovenous Fistula Resection and Revision	1	0.0301	0	0	1	0.0298
229	Percutaneous Venous Balloon Dilation + Percutaneous Arterial Balloon Dilation; Arthroscopy + Open Reduction and Internal Fixation of Right Clavicle Fracture	1	0.0301	0	0	1	0.0298
230	Percutaneous Venous Balloon Dilation + Percutaneous Arterial Balloon Dilation; Central Venous Long-Term Hemodialysis Catheter Insertion; Extremity Venous Arterialization	1	0.0301	0	0	1	0.0298
231	Percutaneous Venous Balloon Dilation + Percutaneous Arterial Balloon Dilation; Coronary Angiography	1	0.0301	0	0	1	0.0298
232	Percutaneous Venous Balloon Dilation + Percutaneous Arterial Balloon Dilation; Long-Term Hemodialysis Catheter Removal + Minor Debridement and Suture	1	0.0301	0	0	1	0.0298
233	Percutaneous Venous Balloon Dilation + Percutaneous Arterial Balloon Dilation; Long-Term Hemodialysis Catheter Removal; Thoracoscopic Resection of Mediastinal Tumor (Right)	1	0.0301	0	0	1	0.0298
234	Percutaneous Venous Balloon Dilation + Percutaneous Arterial Balloon Dilation; Percutaneous Selective Venography + Percutaneous Selective Venography (Additional Vessels), Percutaneous Venous Balloon Dilation + Stent Placement, Percutaneous Venous Balloon Dilation (Additional Vessels)	1	0.0301	0	0	1	0.0298
235	Percutaneous Venous Balloon Dilation + Percutaneous Arterial Balloon Dilation; Percutaneous Venous Balloon Dilation	1	0.0301	0	0	1	0.0298
236	Percutaneous Venous Balloon Dilation + Percutaneous Arterial Balloon Dilation; Percutaneous Venous Balloon Dilation + Stent Placement	1	0.0301	0	0	1	0.0298
237	Percutaneous Venous Balloon Dilation + Percutaneous Arterial Balloon Dilation; Percutaneous Venous Balloon Dilation + Stent Placement + Percutaneous Selective Extremity Venography, Percutaneous Selective Cavography, Percutaneous Selective Cavography (Additional Vessels), Percutaneous Selective Catheter Placement, Percutaneous Selective Catheter Removal	1	0.0301	0	0	1	0.0298
238	Percutaneous Venous Balloon Dilation + Percutaneous Arterial Balloon Dilation; Percutaneous Venous Stent Implantation + Percutaneous Venous Balloon Dilation + Stent Implantation, Percutaneous Selective Venography, Percutaneous Selective Venography, Percutaneous Selective Catheter Placement, Percutaneous Selective Catheter Removal	1	0.0301	0	0	1	0.0298
239	Percutaneous Venous Balloon Dilation + Percutaneous Arterial Balloon Dilation; Percutaneous Vertebral Augmentation (L2)	1	0.0301	0	0	1	0.0298
240	Percutaneous Venous Balloon Dilation + Percutaneous Arterial Balloon Dilation; Peritoneal Dialysis Catheter Removal	1	0.0301	0	0	1	0.0298
241	Percutaneous Venous Balloon Dilation + Percutaneous Arterial Balloon Dilation; Ultrasound-Guided Percutaneous Venous Balloon Dilation	1	0.0301	0	0	1	0.0298
242	Percutaneous Venous Balloon Dilation + Percutaneous Selective Catheter Placement, Percutaneous Selective Catheter Removal, Percutaneous Selective Venography; Arteriovenous Graft Creation; Total Parathyroidectomy + Total Parathyroidectomy (x3) +, Subtotal Thyroidectomy	1	0.0301	0	0	1	0.0298
243	Percutaneous Venous Balloon Dilation + Percutaneous Selective Catheter Placement, Percutaneous Selective Cavography, Percutaneous Selective Extremity Venography, Percutaneous Selective Catheter Removal	1	0.0301	0	0	1	0.0298
244	Percutaneous Venous Balloon Dilation + Percutaneous Selective Extremity Venography, Percutaneous Selective Extremity Venography (Additional Vessels), Percutaneous Selective Cavography, Percutaneous Selective Catheter Removal, Percutaneous Selective Catheter Placement	1	0.0301	0	0	1	0.0298
245	Percutaneous Venous Balloon Dilation + Stent Implantation + Percutaneous Selective Venography, Percutaneous Selective Venography (Additional Vessels), Percutaneous Selective Catheter Placement	1	0.0301	0	0	1	0.0298
246	Percutaneous Venous Balloon Dilation + Stent Placement + Percutaneous Selective Extremity Venography, Percutaneous Selective Cavography, Percutaneous Selective Arteriography, Extremity Arteriovenous Embolectomy; Arteriovenous Fistula Creation	1	0.0301	0	0	1	0.0298
247	Percutaneous Venous Balloon Dilation + Stent Placement; Upper Extremity Venous Arterialization + Right Internal Jugular Vein Long-Term Hemodialysis Catheter Insertion	1	0.0301	0	0	1	0.0298
248	Percutaneous Venous Balloon Dilation + Upper Extremity Vascular Exploration; Central Venous Long-Term Hemodialysis Catheter Insertion; Percutaneous Arterial Balloon Dilation + Percutaneous Venous Balloon Dilation, Percutaneous Selective Arteriography, Percutaneous Selective Arterial Catheter Placement, Percutaneous Superselective Arteriography, Percutaneous Selective Venography, Percutaneous Sele…	1	0.0301	0	0	1	0.0298
249	Percutaneous Venous Balloon Dilation + Upper Extremity Venous Thrombectomy	1	0.0301	0	0	1	0.0298
250	Percutaneous Venous Balloon Dilation; Arteriovenous Fistula Creation	1	0.0301	0	0	1	0.0298
251	Percutaneous Venous Balloon Dilation; Left Lower Limb Venography + Vena Cava Filter Placement	1	0.0301	0	0	1	0.0298
252	Percutaneous Venous Balloon Dilation; Percutaneous Selective Venography	1	0.0301	0	0	1	0.0298
253	Percutaneous Venous Balloon Dilation; Percutaneous Venous Balloon Dilation + Stent Placement	1	0.0301	0	0	1	0.0298
254	Percutaneous Venous Balloon Dilation; Percutaneous Venous Balloon Dilation of Left Upper Limb + Percutaneous Arterial Balloon Dilation of Left Upper Limb	1	0.0301	0	0	1	0.0298
255	Percutaneous Venous Balloon Dilation; Second-Stage Percutaneous Nephrolithotomy for Stone Clearance (Right)	1	0.0301	0	0	1	0.0298
256	Percutaneous Venous Stent Implantation + Percutaneous Venous Balloon Dilation, Percutaneous Arterial Stent Implantation, Percutaneous Arterial Balloon Dilation, Percutaneous Selective Arteriography, Percutaneous Superselective Arteriography, Percutaneous Selective Venography	1	0.0301	0	0	1	0.0298
257	Percutaneous Venous Stent Implantation + Percutaneous Venous Balloon Dilation, Percutaneous Selective Venography	1	0.0301	0	0	1	0.0298
258	Percutaneous Venous Thrombolysis	1	0.0301	0	0	1	0.0298
259	Peritoneal Dialysis Catheter Insertion + Peritoneal Dialysis Catheter Removal; Arteriovenous Fistula Creation	1	0.0301	0	0	1	0.0298
260	Peritoneal Dialysis Catheter Insertion; Extremity Venous Arterialization	1	0.0301	0	0	1	0.0298
261	Peritoneal Dialysis Catheter Insertion; Liver Biopsy, Percutaneous	1	0.0301	0	0	1	0.0298
262	Peritoneal Dialysis Catheter Insertion; Peritoneal Dialysis Catheter Removal + Peritoneal Dialysis Catheter Insertion; Central Venous Long-Term Hemodialysis Catheter Insertion + Extremity Venous Arterialization; Peritoneal Dialysis Catheter Removal	1	0.0301	0	0	1	0.0298
263	Peritoneal Dialysis Catheter Insertion; Peritoneal Dialysis Catheter Removal + Peritoneal Dialysis Catheter Insertion; Extremity Venous Arterialization; Central Venous Long-Term Hemodialysis Catheter Insertion	1	0.0301	0	0	1	0.0298
264	Peritoneal Dialysis Catheter Insertion; Peritoneal Dialysis Catheter Removal; Central Venous Long-Term Hemodialysis Catheter Insertion	1	0.0301	0	0	1	0.0298
265	Peritoneal Dialysis Catheter Removal + Peritoneal Dialysis Catheter Insertion	1	0.0301	0	0	1	0.0298
266	Peritoneal Dialysis Catheter Removal; Arteriovenous Graft Creation	1	0.0301	0	0	1	0.0298
267	Peritoneal Dialysis Catheter Removal; Central Venous Long-Term Hemodialysis Catheter Insertion; Incision and Drainage of Skin and Subcutaneous Tissue	1	0.0301	0	0	1	0.0298
268	Peritoneal Dialysis Catheter Removal; Extremity Venous Arterialization	1	0.0301	0	0	1	0.0298
269	Peritoneal Dialysis Catheter Removal; Ultrasound-Guided Percutaneous Venous Balloon Dilation	1	0.0301	0	0	1	0.0298
270	Phacoemulsification of Left Eye + Intraocular Lens Implantation	1	0.0301	0	0	1	0.0298
271	Phacoemulsification of Left Eye + Iridocorneal Angle Synechiolysis + Vitreous Aspiration + Intraocular Lens Implantation; Phacoemulsification of Right Eye + Intraocular Lens Implantation, Pars Plana Vitrectomy, Intraocular Lens Haptic Fixation	1	0.0301	0	0	1	0.0298
272	Resection of Musculoskeletal and Soft Tissue Tumor of Left Upper Limb + Left Upper Limb Vascular Exploration	1	0.0301	0	0	1	0.0298
273	Right Heart Catheterization	1	0.0301	0	0	1	0.0298
274	Right Heart Catheterization + Percutaneous Atrial Septal Defect Closure	1	0.0301	0	0	1	0.0298
275	Right Upper Limb Vascular Exploration	1	0.0301	0	0	1	0.0298
276	Right Upper Limb Vascular Exploration + Transjugular Long-Term Hemodialysis Catheter Insertion	1	0.0301	0	0	1	0.0298
277	Superficial Mass Excision; Extremity Venous Arterialization	1	0.0301	0	0	1	0.0298
278	Thermal Balloon Endometrial Ablation + Hysteroscopy	1	0.0301	0	0	1	0.0298
279	Total Parathyroidectomy	1	0.0301	0	0	1	0.0298
280	Total Thyroidectomy	1	0.0301	0	0	1	0.0298
281	Transurethral Ureteroscopic Lithotripsy	1	0.0301	0	0	1	0.0298
282	Transurethral Ureteroscopic Lithotripsy (Left); Extremity Venous Arterialization	1	0.0301	0	0	1	0.0298
283	Transurethral Ureteroscopic Lithotripsy (Right); Upper Extremity Venous Arterialization + Right Internal Jugular Vein Long-Term Hemodialysis Catheter Insertion	1	0.0301	0	0	1	0.0298
284	Ultrasound-Guided Percutaneous Arterial Balloon Dilation + Percutaneous Venous Balloon Dilation	1	0.0301	0	0	1	0.0298
285	Ultrasound-Guided Percutaneous Arterial Balloon Dilation of Left Upper Limb; Ultrasound-Guided Percutaneous Venous Balloon Dilation	1	0.0301	0	0	1	0.0298
286	Ultrasound-Guided Percutaneous Arterial Balloon Dilation of Right Upper Limb + Ultrasound-Guided Percutaneous Venous Balloon Dilation of Right Upper Limb	1	0.0301	0	0	1	0.0298
287	Ultrasound-Guided Percutaneous Arteriovenous Balloon Dilation; Central Venous Long-Term Hemodialysis Catheter Insertion	1	0.0301	0	0	1	0.0298
288	Ultrasound-Guided Percutaneous Arteriovenous Balloon Dilation; Long-Term Hemodialysis Catheter Removal	1	0.0301	0	0	1	0.0298
289	Ultrasound-Guided Percutaneous Venous Balloon Dilation + Ultrasound-Guided Percutaneous Arterial Balloon Dilation	1	0.0301	0	0	1	0.0298
290	Ultrasound-Guided Percutaneous Venous Balloon Dilation + Ultrasound-Guided Percutaneous Arteriovenous Balloon Dilation	1	0.0301	0	0	1	0.0298
291	Ultrasound-Guided Percutaneous Venous Balloon Dilation of Left Upper Limb	1	0.0301	0	0	1	0.0298
292	Ultrasound-Guided Percutaneous Venous Balloon Dilation of Left Upper Limb + Ultrasound-Guided Percutaneous Arterial Balloon Dilation of Left Upper Limb	1	0.0301	0	0	1	0.0298
293	Ultrasound-Guided Percutaneous Venous Balloon Dilation, Ultrasound-Guided Percutaneous Venous Balloon Dilation; Long-Term Hemodialysis Catheter Removal	1	0.0301	0	0	1	0.0298
294	Ultrasound-Guided Percutaneous Venous Balloon Dilation, Ultrasound-Guided Percutaneous Venous Balloon Dilation; Long-Term Hemodialysis Catheter Removal, Long-Term Hemodialysis Catheter Removal; Percutaneous Arterial Stent Placement, Extremity Arterial Balloon Dilation	1	0.0301	0	0	1	0.0298
295	Ultrasound-Guided Percutaneous Venous Balloon Dilation, Upper Extremity Vascular Exploration	1	0.0301	0	0	1	0.0298
296	Ultrasound-Guided Percutaneous Venous Balloon Dilation; Arteriovenous Graft Creation	1	0.0301	0	0	1	0.0298
297	Ultrasound-Guided Percutaneous Venous Balloon Dilation; Coronary Angiography; Central Venous Long-Term Hemodialysis Catheter Insertion	1	0.0301	0	0	1	0.0298
298	Ultrasound-Guided Percutaneous Venous Balloon Dilation; Hepatic Arteriography with Chemoembolization of Tumor	1	0.0301	0	0	1	0.0298
299	Ultrasound-Guided Percutaneous Venous Balloon Dilation; Long-Term Hemodialysis Catheter Removal + In-Situ Catheter Exchange	1	0.0301	0	0	1	0.0298
300	Ultrasound-Guided Percutaneous Venous Balloon Dilation; Parathyroid Adenoma Resection + Parathyroid Autotransplantation	1	0.0301	0	0	1	0.0298
301	Ultrasound-Guided Percutaneous Venous Balloon Dilation; Percutaneous Arterial Stent Placement	1	0.0301	0	0	1	0.0298
302	Ultrasound-Guided Percutaneous Venous Balloon Dilation; Percutaneous Selective Venography	1	0.0301	0	0	1	0.0298
303	Ultrasound-Guided Percutaneous Venous Balloon Dilation; Percutaneous Venous Balloon Dilation; Percutaneous Selective Catheter Placement	1	0.0301	0	0	1	0.0298
304	Ultrasound-Guided Percutaneous Venous Balloon Dilation; Ultrasound-Guided Percutaneous Venous Balloon Dilation; Percutaneous Arterial Balloon Dilation of Left Upper Limb + Percutaneous Venous Balloon Dilation of Left Upper Limb	1	0.0301	0	0	1	0.0298
305	Ultrasound-Guided Percutaneous Venous Balloon Dilation; Upper Extremity Venous Arterialization + Right Internal Jugular Vein Long-Term Hemodialysis Catheter Insertion	1	0.0301	0	0	1	0.0298
306	Upper Extremity Vascular Exploration + Central Venous Long-Term Hemodialysis Catheter Insertion; Percutaneous Selective Venography + Percutaneous Selective Venography (Additional Vessels), Percutaneous Selective Catheter Placement	1	0.0301	0	0	1	0.0298
307	Upper Extremity Vascular Exploration; Arteriovenous Fistula Creation	1	0.0301	0	0	1	0.0298
308	Upper Extremity Vascular Exploration; Central Venous Long-Term Hemodialysis Catheter Insertion; Chronic Ulcer Repair of Right Upper Arm + Hydrocision Debridement; Debridement of Right Upper Limb + Vacuum Sealing Drainage (VSD) Preparation; Chronic Ulcer Repair; Upper Extremity Vascular Exploration	1	0.0301	0	0	1	0.0298
309	Upper Extremity Vascular Exploration; Extremity Venous Arterialization	1	0.0301	0	0	1	0.0298
310	Upper Extremity Vascular Exploration; Extremity Venous Arterialization + Central Venous Long-Term Hemodialysis Catheter Insertion	1	0.0301	0	0	1	0.0298
311	Upper Extremity Vascular Exploration; Left Upper Limb Arterial Exploration; Central Venous Long-Term Hemodialysis Catheter Insertion	1	0.0301	0	0	1	0.0298
312	Upper Extremity Vascular Exploration; Percutaneous Arterial Balloon Dilation	1	0.0301	0	0	1	0.0298
313	Upper Extremity Vascular Exploration; Percutaneous Venous Balloon Dilation	1	0.0301	0	0	1	0.0298
314	Upper Extremity Vascular Exploration; Percutaneous Venous Balloon Dilation + Stent Placement	1	0.0301	0	0	1	0.0298
315	Upper Extremity Venous Arterialization + Right Internal Jugular Vein Long-Term Hemodialysis Catheter Insertion; Arteriovenous Fistula Resection and Revision	1	0.0301	0	0	1	0.0298
316	Upper Extremity Venous Arterialization + Right Internal Jugular Vein Long-Term Hemodialysis Catheter Insertion; Central Venous Long-Term Hemodialysis Catheter Insertion	1	0.0301	0	0	1	0.0298
317	Upper Extremity Venous Arterialization + Right Internal Jugular Vein Long-Term Hemodialysis Catheter Insertion; Laparoscopic Resection of Complex Hepatocellular Carcinoma	1	0.0301	0	0	1	0.0298
318	Upper Extremity Venous Arterialization + Right Internal Jugular Vein Long-Term Hemodialysis Catheter Insertion; Peritoneal Dialysis Catheter Removal	1	0.0301	0	0	1	0.0298
319	Upper Extremity Venous Balloon Dilation	1	0.0301	0	0	1	0.0298
320	Upper Extremity Venous Thrombectomy + Percutaneous Venous Balloon Dilation + Stent Implantation, Percutaneous Selective Venography, Percutaneous Selective Arteriography	1	0.0301	0	0	1	0.0298
321	Vena Cava Filter Insertion + Percutaneous Selective Venography, Percutaneous Selective Venography (Additional Vessels), Percutaneous Selective Catheter Placement, Percutaneous Venous Thrombolysis; Vena Cava Filter Removal + Percutaneous Selective Venography, Percutaneous Selective Venography (Additional Vessels), Percutaneous Selective Catheter Removal; Central Venous Long-Term Hemodialysis Cathe…	1	0.0301	0	0	1	0.0298
322	Percutaneous Coronary Stent Implantation + Coronary Angiography, Percutaneous Transluminal Coronary Angioplasty	0	0	1	3.0303	1	0.0298
323	Percutaneous Venous Balloon Dilation; Coronary Angiography	0	0	1	3.0303	1	0.0298
