# Supplementary material for: Association between the number of antibiotic types used and in-hospital mortality in patients with chronic kidney disease stage 5: A propensity score-matched study
Source: Medicine (Baltimore). 2026 Jul 17;105(29):e49833. doi: 10.1097/MD.0000000000049833 (PMC13384625; doi:10.1097/MD.0000000000049833)
Supplement: Supplementary file 2 [file medi-105-e49833-s002.xlsx]

## Sheet: Overall Antibiotic Utilization 
Antibiotic Utilization Characteristics Between Survival and In-Hospital Death Groups
Overall Sample Characteristics	Distribution
Total sample size	20
Survival group, n	3326
In-hospital death group, n	33
Antibiotic usage rate in survival group	28.89% (n=961)
Antibiotic usage rate in in-hospital death group	90.91% (n=30)
Mean number of individual antibiotics used in survival group	0.58
Mean number of individual antibiotics used in in-hospital death group	2.85

## Sheet: Individual Antibiotic
Individual Antibiotic Use in the Total Population
No.	Antibiotic agent	Survival group, n	Survival group, %	In-hospital death group, n	In-hospital death group, %
1	Cefoperazone-Sulbactam	243	7.31	12	36.36
2	Cefuroxime	240	7.22	2	6.06
3	Moxifloxacin	215	6.46	2	6.06
4	Ceftazidime	198	5.95	4	12.12
5	Piperacillin-Tazobactam	175	5.26	14	42.42
6	Cefdinir	174	5.23	2	6.06
7	Levofloxacin	165	4.96	5	15.15
8	Vancomycin	118	3.55	12	36.36
9	Meropenem	88	2.65	15	45.45
10	Ceftriaxone	56	1.68	4	12.12
11	Imipenem-Cilastatin	43	1.29	5	15.15
12	Amoxicillin-Clavulanate	33	0.99	0	0
13	Cefazolin	26	0.78	0	0
14	Clindamycin	22	0.66	0	0
15	Linezolid	20	0.6	2	6.06
16	Voriconazole	17	0.51	3	9.09
17	Fluconazole	17	0.51	1	3.03
18	Ciprofloxacin	16	0.48	0	0
19	Amikacin	12	0.36	1	3.03
20	Cefotaxime	8	0.24	0	0
21	Metronidazole	5	0.15	0	0
22	Benzathine Penicillin	5	0.15	0	0
23	Trimethoprim-Sulfamethoxazole	4	0.12	1	3.03
24	Azithromycin	4	0.12	0	0
25	Cefoxitin	3	0.09	1	3.03
26	Gentamicin	3	0.09	1	3.03
27	Tigecycline	3	0.09	0	0
28	Clarithromycin	3	0.09	0	0
29	Caspofungin	3	0.09	0	0
30	Daptomycin	3	0.09	2	6.06
31	Amoxicillin	2	0.06	0	0
32	Aztreonam	2	0.06	0	0
33	Ceftazidime-Avibactam	2	0.06	1	3.03
34	Polymyxin B	2	0.06	0	0
35	Cefixime	1	0.03	0	0
36	Cefepime	1	0.03	0	0
37	Fosfomycin	1	0.03	0	0
38	Minocycline	1	0.03	0	0
39	Omadacycline	0	0	1	3.03
40	Isavuconazole	0	0	1	3.03
41	Amphotericin B	0	0	1	3.03
42	Colistin (Polymyxin E)	0	0	1	3.03

## Sheet:  Antimicrobial Categories Use
Antimicrobial Categories Use in the Total Population
No.	Antimicrobial Categories	Survival group, n	Survival group, %	In-hospital death group, n	In-hospital death group, %
1	Cephalosporins	710	21.35	17	51.52
2	Fluoroquinolones	361	10.85	6	18.18
3	Penicillin Combinations	175	5.26	14	42.42
4	Glycopeptides	118	3.55	12	36.36
5	Carbapenems	114	3.43	19	57.58
6	Penicillins	40	1.2	0	0
7	Triazole Antifungals	34	1.02	5	15.15
8	Lincosamides	22	0.66	0	0
9	Oxazolidinones	20	0.6	2	6.06
10	Aminoglycosides	14	0.42	1	3.03
11	Macrolides	7	0.21	0	0
12	Nitroimidazoles	5	0.15	0	0
13	Tetracyclines	4	0.12	1	3.03
14	Sulfonamides	4	0.12	1	3.03
15	Echinocandin Antifungals	3	0.09	0	0
16	Lipopeptides	3	0.09	2	6.06
17	Monobactams	2	0.06	0	0
18	Polymyxins	2	0.06	1	3.03
19	Others	1	0.03	0	0
20	Polyene Antifungals	0	0	1	3.03

## Sheet: Antibiotic Regimens Survival Gr
Top 10 Antibiotic Regimens Used in the Survival Group	No. of users	Usage rate (%)
Cefuroxime	141	4.23933
Ceftazidime	58	1.74384
Cefoperazone-Sulbactam	58	1.74384
Moxifloxacin	57	1.71377
Levofloxacin	39	1.17258
Cefdinir + Cefoperazone-Sulbactam	34	1.02225
Piperacillin-Tazobactam	26	0.78172
Cefdinir + Ceftazidime	22	0.661455
Cefdinir	20	0.601323
Moxifloxacin + Piperacillin-Tazobactam	14	0.420926

## Sheet: Antibiotic Regimens Death Group
Top 10 Antibiotic Regimens Used in the In-hospital Death Group	No. of users	Usage rate (%)
Piperacillin-Tazobactam	4	12.1212
Meropenem	2	6.06061
Cefoperazone-Sulbactam + Fluconazole + Imipenem-Cilastatin + Meropenem + Piperacillin-Tazobactam	1	3.0303
Cefdinir + Ceftriaxone + Levofloxacin + Meropenem + Vancomycin + Voriconazole	1	3.0303
Cefoperazone-Sulbactam + Cefoxitin + Cefuroxime + Imipenem-Cilastatin	1	3.0303
Cefoperazone-Sulbactam + Levofloxacin + Meropenem + Vancomycin	1	3.0303
Cefoperazone-Sulbactam + Piperacillin-Tazobactam	1	3.0303
Amikacin + Cefoperazone-Sulbactam + Ceftazidime + Gentamicin + Imipenem-Cilastatin + Piperacillin-Tazobactam + Vancomycin	1	3.0303
Cefoperazone-Sulbactam + Voriconazole	1	3.0303
Moxifloxacin + Trimethoprim-Sulfamethoxazole	1	3.0303
