# Supplementary material for: Association between the number of antibiotic types used and in-hospital mortality in patients with chronic kidney disease stage 5: A propensity score-matched study
Source: Medicine (Baltimore). 2026 Jul 17;105(29):e49833. doi: 10.1097/MD.0000000000049833 (PMC13384625; doi:10.1097/MD.0000000000049833)
Supplement: Supplementary file 3 [file medi-105-e49833-s003.xlsx]

## Sheet: Post-PSM Surgical Characteristi
Post-PSM Surgical Characteristics
Characteristic	Value
Total patients, n	93
Survival group, n	62
In-hospital death group, n	31
Patients with surgery, n	43
Patients without surgery, n	50
Patients with surgery, %	46.24
Survival group with surgery, n	28
Survival group with surgery, %	45.16
In-hospital death group with surgery, n	15
In-hospital death group with surgery, %	48.39
Total number of surgeries	44
Mean number of surgeries per patient	0.47
Most common surgical regimen	Central venous long-term hemodialysis catheter placement
Patients receiving most common regimen, n	8
Patients receiving most common regimen, %	18.6

## Sheet: Surgical Procedures Performed
No.	Post-PSM Surgical Procedures Performed	Survival group, n	Survival group, %	In-hospital death group, n	In-hospital death group, %	Total, n	Total, %
1	Central Venous Long-Term Hemodialysis Catheter Insertion	8	12.9	3	9.68	11	11.83
2	Extremity Venous Arterialization	8	12.9	0	0	8	8.6
3	Percutaneous Venous Balloon Dilation	3	4.84	5	16.13	8	8.61
4	Ultrasound-Guided Percutaneous Venous Balloon Dilation	3	4.84	1	3.23	4	4.3
5	Long-Term Hemodialysis Catheter Removal	4	6.45	0	0	4	4.3
6	Arteriovenous Fistula Creation	2	3.23	1	3.23	3	3.23
7	Percutaneous Arterial Balloon Dilation	2	3.23	1	3.23	3	3.23
8	Arteriovenous Fistula Resection and Revision	1	1.61	1	3.23	2	2.15
9	Percutaneous Selective Catheter Placement	1	1.61	1	3.23	2	2.15
10	Coronary Angiography	0	0	3	9.68	3	3.23
11	Percutaneous Venous Balloon Dilation of Left Upper Limb	1	1.61	1	3.23	2	2.15
12	Percutaneous Arterial Balloon Dilation of Left Upper Limb	1	1.61	1	3.23	2	2.15
13	Percutaneous Selective Catheter Removal	1	1.61	1	3.23	2	2.15
14	Percutaneous Selective Venography	1	1.61	1	3.23	2	2.15
15	Ultrasound-Guided Percutaneous Arterial Balloon Dilation of Left Upper Limb	1	1.61	0	0	1	1.08
16	Percutaneous Transluminal Coronary Angioplasty	0	0	1	3.23	1	1.08
17	Percutaneous Coronary Stent Implantation	0	0	1	3.23	1	1.08
18	Stent Implantation	0	0	1	3.23	1	1.08

## Sheet: Surgical Treatment Regimens
No.	Post-PSM Surgical Treatment Regimens	Survival group, n	Survival group, %	In-hospital death group, n	In-hospital death group, %	Total, n	Total, %
1	Central Venous Long-Term Hemodialysis Catheter Insertion	5	8.06452	3	9.67742	8	8.60215
2	Extremity Venous Arterialization	5	8.06452	0	0	5	5.37634
3	Ultrasound-Guided Percutaneous Venous Balloon Dilation	3	4.83871	1	3.22581	4	4.30108
4	Long-Term Hemodialysis Catheter Removal	3	4.83871	0	0	3	3.22581
5	Percutaneous Venous Balloon Dilation	1	1.6129	2	6.45161	3	3.22581
6	Percutaneous Venous Balloon Dilation + Percutaneous Arterial Balloon Dilation	2	3.22581	1	3.22581	3	3.22581
7	Percutaneous Selective Catheter Placement + Percutaneous Selective Venography, Percutaneous Selective Catheter Removal	1	1.6129	1	3.22581	2	2.15054
8	Arteriovenous Fistula Resection and Revision	1	1.6129	1	3.22581	2	2.15054
9	Percutaneous Arterial Balloon Dilation of Left Upper Limb + Percutaneous Venous Balloon Dilation of Left Upper Limb	1	1.6129	1	3.22581	2	2.15054
10	Arteriovenous Fistula Creation	1	1.6129	1	3.22581	2	2.15054
11	Extremity Venous Arterialization + Central Venous Long-Term Hemodialysis Catheter Insertion	2	3.22581	0	0	2	2.15054
12	Central Venous Long-Term Hemodialysis Catheter Insertion + Arteriovenous Fistula Creation	1	1.6129	0	0	1	1.07527
13	Ultrasound-Guided Percutaneous Arterial Balloon Dilation of Left Upper Limb	1	1.6129	0	0	1	1.07527
14	Coronary Angiography	0	0	1	3.22581	1	1.07527
15	Percutaneous Venous Balloon Dilation + Stent Implantation	0	0	1	3.22581	1	1.07527
16	Percutaneous Coronary Stent Implantation + Coronary Angiography, Percutaneous Transluminal Coronary Angioplasty	0	0	1	3.22581	1	1.07527
17	Percutaneous Venous Balloon Dilation; Coronary Angiography	0	0	1	3.22581	1	1.07527
18	Long-Term Hemodialysis Catheter Removal + Extremity Venous Arterialization	1	1.6129	0	0	1	1.07527
