# Supplementary material for: Association between the number of antibiotic types used and in-hospital mortality in patients with chronic kidney disease stage 5: A propensity score-matched study
Source: Medicine (Baltimore). 2026 Jul 17;105(29):e49833. doi: 10.1097/MD.0000000000049833 (PMC13384625; doi:10.1097/MD.0000000000049833)
Supplement: Supplementary file 4 [file medi-105-e49833-s004.xlsx]

## Sheet:  Post-PSM Sample Characteristic
Post-PSM Antibiotic Utilization Characteristics Between Survival and In-Hospital Death Groups
Characteristic	Value
Total sample size after PSM, n	93
Survival group, n	62
In-hospital death group, n	31
Survival group, %	66.67
In-hospital death group, %	33.33
Group	Antibiotic use, n	No antibiotic use, n	Antibiotic usage rate (%)	Mean No. of antibiotics used
Survival group	23	39	37.1	0.71
In-hospital death group	28	3	90.32	2.74

## Sheet: Individual Antibiotic Use
Distribution of Individual Antibiotic Use in the Post-PSM Population
No.	Antibiotic agent	Survival group, n	Survival group, %	In-hospital death group, n	In-hospital death group, %
1	Meropenem	1	1.61	14	45.16
2	Piperacillin-Tazobactam	5	8.06	13	41.94
3	Vancomycin	2	3.23	12	38.71
4	Cefoperazone-Sulbactam	7	11.29	11	35.48
5	Imipenem-Cilastatin	2	3.23	5	16.13
6	Levofloxacin	4	6.45	4	12.9
7	Ceftriaxone	2	3.23	4	12.9
8	Ceftazidime	4	6.45	3	9.68
9	Voriconazole	0	0	3	9.68
10	Cefuroxime	4	6.45	2	6.45
11	Linezolid	0	0	2	6.45
12	Daptomycin	0	0	2	6.45
13	Amphotericin B	0	0	1	3.23
14	Amikacin	0	0	1	3.23
15	Fluconazole	1	1.61	1	3.23
16	Cefdinir	3	4.84	1	3.23
17	Colistin (Polymyxin E)	0	0	1	3.23
18	Isavuconazole	0	0	1	3.23
19	Gentamicin	0	0	1	3.23
20	Omadacycline	0	0	1	3.23
21	Ceftazidime-Avibactam	0	0	1	3.23
22	Cefoxitin	0	0	1	3.23
23	Amoxicillin-Clavulanate	3	4.84	0	0
24	Moxifloxacin	6	9.68	0	0

## Sheet: Antimicrobial Categories Use
Antimicrobial Categories Use in the Post-PSM Population
No.	Antimicrobial Categories	Survival group, n	Survival group, %	In-hospital death group, n	In-hospital death group, %
1	Carbapenems	3	4.84	18	58.06
2	Cephalosporins	16	25.81	16	51.61
3	Penicillins	6	9.68	13	41.94
4	Glycopeptides	2	3.23	12	38.71
5	Antifungals	1	1.61	5	16.13
6	Fluoroquinolones	10	16.13	4	12.9
7	Lipopeptides	0	0	2	6.45
8	Oxazolidinones	0	0	2	6.45
9	Aminoglycosides	0	0	1	3.23
10	Other Antibiotics	0	0	1	3.23
11	Tetracyclines	0	0	1	3.23

## Sheet: Antibiotic Regimens Survival Gr
No.	Antibiotic Regimens Used in the Survival Group	No. of users	Usage rate (%)
1	No Antibiotics	39	62.9
2	Moxifloxacin	3	4.84
3	Cefoperazone-Sulbactam	2	3.23
4	Amoxicillin-Clavulanate + Ceftazidime + Levofloxacin	1	1.61
5	Amoxicillin-Clavulanate + Piperacillin-Tazobactam	1	1.61
6	Ceftriaxone + Cefuroxime	1	1.61
7	Cefoperazone-Sulbactam + Imipenem-Cilastatin + Vancomycin	1	1.61
8	Cefdinir + Ceftazidime + Levofloxacin	1	1.61
9	Cefoperazone-Sulbactam + Moxifloxacin	1	1.61
10	Ceftazidime + Levofloxacin	1	1.61
11	Cefdinir + Piperacillin-Tazobactam	1	1.61
12	Ceftazidime	1	1.61
13	Cefuroxime	1	1.61
14	Amoxicillin-Clavulanate + Cefoperazone-Sulbactam + Meropenem + Moxifloxacin + Piperacillin-Tazobactam + Vancomycin	1	1.61
15	Piperacillin-Tazobactam	1	1.61
16	Levofloxacin	1	1.61
17	Fluconazole + Piperacillin-Tazobactam	1	1.61
18	Cefdinir	1	1.61
19	Cefoperazone-Sulbactam + Cefuroxime	1	1.61
20	Ceftriaxone	1	1.61
21	Cefoperazone-Sulbactam + Cefuroxime + Imipenem-Cilastatin + Moxifloxacin	1	1.61

## Sheet:  Antibiotic Regimens Death Grou
No.	Antibiotic Regimens Used in the In-hospital Death Group	No. of users	Usage rate (%)
1	Piperacillin-Tazobactam	4	12.9
2	No Antibiotics	3	9.68
3	Meropenem	2	6.45
4	Cefdinir + Ceftriaxone + Levofloxacin + Meropenem + Vancomycin + Voriconazole	1	3.23
5	Cefoperazone-Sulbactam + Fluconazole + Imipenem-Cilastatin + Meropenem + Piperacillin-Tazobactam	1	3.23
6	Cefoperazone-Sulbactam + Cefoxitin + Cefuroxime + Imipenem-Cilastatin	1	3.23
7	Cefoperazone-Sulbactam + Piperacillin-Tazobactam	1	3.23
8	Amikacin + Cefoperazone-Sulbactam + Ceftazidime + Gentamicin + Imipenem-Cilastatin + Piperacillin-Tazobactam + Vancomycin	1	3.23
9	Cefoperazone-Sulbactam + Levofloxacin + Meropenem + Vancomycin	1	3.23
10	Cefoperazone-Sulbactam + Voriconazole	1	3.23
11	Cefoperazone-Sulbactam + Cefuroxime + Levofloxacin + Meropenem	1	3.23
12	Cefoperazone-Sulbactam + Meropenem + Vancomycin	1	3.23
13	Cefoperazone-Sulbactam	1	3.23
14	Ceftazidime + Piperacillin-Tazobactam	1	3.23
15	Cefoperazone-Sulbactam + Levofloxacin + Piperacillin-Tazobactam	1	3.23
16	Meropenem + Piperacillin-Tazobactam + Vancomycin	1	3.23
17	Ceftazidime + Linezolid + Meropenem + Vancomycin	1	3.23
18	Cefoperazone-Sulbactam + Ceftriaxone + Linezolid + Meropenem + Vancomycin + Voriconazole	1	3.23
19	Amphotericin B + Ceftazidime-Avibactam + Ceftriaxone + Colistin (Polymyxin E) + Isavuconazole + Meropenem + Vancomycin	1	3.23
20	Daptomycin + Meropenem + Piperacillin-Tazobactam	1	3.23
21	Vancomycin	1	3.23
22	Imipenem-Cilastatin + Piperacillin-Tazobactam + Vancomycin	1	3.23
23	Ceftriaxone + Daptomycin + Imipenem-Cilastatin + Omadacycline + Vancomycin	1	3.23
24	Meropenem + Piperacillin-Tazobactam	1	3.23
25	Meropenem + Vancomycin	1	3.23
