# Supplementary material for: Association between the number of antibiotic types used and in-hospital mortality in patients with chronic kidney disease stage 5: A propensity score-matched study
Source: Medicine (Baltimore). 2026 Jul 17;105(29):e49833. doi: 10.1097/MD.0000000000049833 (PMC13384625; doi:10.1097/MD.0000000000049833)
Supplement: Supplementary file 5 [file medi-105-e49833-s005.xlsx]

## Sheet: Sheet1
Supplementary Table3. Factors associated with antibiotic use indicators by multivariate regression
	TOAU		DOAU		PPA_logit		CDOPA			PPA_logistic
	Coef (95% CI)	P value	Coef (95% CI)	P value	Coef (95% CI)	P value	Coef (95% CI)	P value		OR (95% CI)	P value
Creatinine	0.000 (-0.001, 0.001)	0.625	-0.001 (-0.006, 0.003)	0.544	-0.002 (-0.004, 0.000)	0.07	-0.002 (-0.005, 0.001)	0.122		0.998 (0.996, 1.000)	0.07
TDF	0.343 (0.119, 0.567)	0.003	1.788 (0.751, 2.826)	<0.001	-0.042 (-0.441, 0.356)	0.835	0.448 (-0.159, 1.055)	0.146		0.959 (0.643, 1.428)	0.835
ICU Days	0.093 (-0.015, 0.200)	0.091	0.824 (0.327, 1.322)	<0.001	-0.142 (-0.331, 0.047)	0.141	0.465 (0.174, 0.756)	0.002		0.868 (0.718, 1.048)	0.141
NOPS	1.008 (0.330, 1.687)	0.004	3.462 (0.325, 6.600)	0.031	0.854 (-0.255, 1.963)	0.131	0.847 (-0.989, 2.684)	0.362		2.348 (0.775, 7.116)	0.131
NOMV	-0.296 (-1.045, 0.452)	0.433	-1.003 (-4.465, 2.459)	0.566	1.863 (0.515, 3.212)	0.007	2.633 (0.607, 4.660)	0.011		6.446 (1.674, 24.818)	0.007
NOVC	0.464 (0.073, 0.855)	0.021	1.098 (-0.713, 2.908)	0.231	-0.285 (-1.025, 0.456)	0.451	-1.141 (-2.201, -0.082)	0.035		0.752 (0.359, 1.578)	0.451
Notes: Multivariate linear regression was used for continuous outcomes (TOAU, DOAU, CDOPA), and multivariate logistic regression was used for the binary outcome (PPA_logit). All models were adjusted for the six candidate predictors listed in the table: creatinine, total duration of fever (TDF), ICU days, number of pathogenic species (NOPS), number of mechanical ventilation events (NOMV), and numb…
