# Supplementary material for: Association between the number of antibiotic types used and in-hospital mortality in patients with chronic kidney disease stage 5: A propensity score-matched study
Source: Medicine (Baltimore). 2026 Jul 17;105(29):e49833. doi: 10.1097/MD.0000000000049833 (PMC13384625; doi:10.1097/MD.0000000000049833)
Supplement: Supplementary file 6 [file medi-105-e49833-s006.xlsx]

## Sheet: Sheet1
病区	住院人数	观察期内治疗抗菌药物使用人数	使用率(%)	观察期内治疗用药前病原学送检人数	使用前送检率(%)	观察期内治疗用药前病原学未送检人数	使用前未送检率(%)	年份
肾内科	3481	763	21.92	301	39.45	462	60.55	2022
肾内科	3582	1041	29.06	403	38.71	638	61.29	2023
肾内科	3919	1045	26.66	552	52.82	493	47.18	2024
抗菌药物治疗前病原学送检率=使用抗菌药物治疗前完成病原学送检的病例数/同期使用抗菌药物治疗的病例数×100%

## Sheet: Sheet2
Supplementary Table 6. Rate of Pathogen Testing Prior to Antimicrobial Treatment in the Nephrology Department (2022-2024)
Department	Inpatients	Patients Treated with Antimicrobial Agents	Utilization Rate (%)	Patients with Pathogen Testing Prior to Treatment	Rate of Pathogen Testing Prior to Antimicrobial Treatment (%)	Patients without Pathogen Testing Prior to Treatment	Rate of No Pathogen Testing Prior to Antimicrobial Treatment (%)	Year
Nephrology	3481	763	21.92	301	39.45	462	60.55	2022
Nephrology	3582	1041	29.06	403	38.71	638	61.29	2023
Nephrology	3919	1045	26.66	552	52.82	493	47.18	2024
Note: Rate of Pathogen Testing Prior to Antimicrobial Treatment is calculated as: (Number of patients who underwent pathogen testing before antimicrobial treatment / Number of patients receiving antimicrobial treatment during the same period) × 100%.
